# Supplementary material for: Comparative Analysis Between the EuroClonality-NGS Approach and the LymphoTrack® Dx Assay for IG/TR Marker Screening in Lymphoid Leukemias: A Campus ALL Study
Source: Int J Mol Sci. 2026 Jun 5;27(11):5115. doi: 10.3390/ijms27115115 (PMC13256919; doi:10.3390/ijms27115115)
Supplement: Supplementary file 1 [file ijms-27-05115-s001.zip]

Archive with 1 entries (1 files):
- Supplementary Table S1.pptx
